# Supplementary material for: Efficacy of Adjunctive Local Antimicrobials to Non-Surgical Periodontal Therapy in Pocket Reduction and Glycemic Control of Patients with Type 2 Diabetes: A Network Meta-Analysis
Source: Curr Diabetes Rev. 2024 Sep 3;21(7):E15733998320667. doi: 10.2174/0115733998320667240805045742 (PMC12082567; doi:10.2174/0115733998320667240805045742)
Supplement: Supplementary file 1 [file CDR-21-7-E15733998320667_SD1.zip]

Archive with 6 entries (5 files):
- CDR-21-7-E15733998320667_SD1/
- CDR-21-7-E15733998320667_SD1/S1 - Complete search strategy for each database.docx
- CDR-21-7-E15733998320667_SD1/S2 - Excluded articles and reasons for exclusion.doc
- CDR-21-7-E15733998320667_SD1/S3 - League table for each comparison Mean Differences.docx
- CDR-21-7-E15733998320667_SD1/S4 - Assessment of inconsistency for all studies (MD).docx
- CDR-21-7-E15733998320667_SD1/S5 - GRADE explanations and results.docx
